# Supplementary material for: Improving data transparency in clinical trials using blockchain smart contracts
Source: F1000Res. 2016 Oct 20;5:2541. [Version 1] doi: 10.12688/f1000research.9756.1 (PMC5357027; doi:10.12688/f1000research.9756.1)
Supplement: Data and full source code required to repeat the experiment — See README.txt for a description. [file f1000research-5-10518-s0000.tgz]

Archive with 1 entries (1 files):
- d9f7cbf0-8cae-49d3-b2f6-049a10fc4b81_bffe73a6-4133-4912-ba15-e474df461a16_true-clinical_(2).zip
